# Supplementary material for: Multicomponent Synthesis of New Fluorescent Boron Complexes Derived from 3-Hydroxy-1-phenyl-1H-pyrazole-4-carbaldehyde
Source: Molecules. 2024 Jul 22;29(14):3432. doi: 10.3390/molecules29143432 (PMC11279739; doi:10.3390/molecules29143432)
Supplement: Supplementary file 1 [file molecules-29-03432-s001.zip]

Archive with 1 entries (1 files):
- molecules-3105219-supplementary.pdf
